# Supplementary material for: Evaluation of the Protective Efficacy of Poly I:C as an Adjuvant for H9N2 Subtype Avian Influenza Inactivated Vaccine and Its Mechanism of Action in Ducks
Source: PLoS One. 2017 Jan 30;12(1):e0170681. doi: 10.1371/journal.pone.0170681 (PMC5279746; doi:10.1371/journal.pone.0170681)
Supplement: S1 File — (XLSX) [file pone.0170681.s001.xlsx]

## Sheet: SIC9 HI
	H9 vaccine	H9 vaccine	H9 vaccine	H9 vaccine	H9 vaccine	H9 vaccine	H9 vaccine	H9 vaccine	H9 vaccine	H9 vaccine	H9 vaccine	H9 vaccine	H9 vaccine	H9 vaccine	H9 vaccine	H9 vaccine	H9 vaccine	H9 vaccine	H9 vaccine	H9 vaccine	H9-PIC vaccine	H9-PIC vaccine	H9-PIC vaccine	H9-PIC vaccine	H9-PIC vaccine	H9-PIC vaccine	H9-PIC vaccine	H9-PIC vaccine	H9-PIC vaccine	H9-PIC vaccine	H9-PIC vaccine	H9-PIC vaccine	H9-PIC vaccine	H9-PIC vaccine	H9-PIC vaccine	H9-PIC vaccine	H9-PIC vaccine	H9-PIC vaccine	H9-PIC vaccine	H9-PIC vaccine	Negative control	Negative control	Negative control	Negative control	Negative control	Negative control	Negative control	Negative control	Negative control
7d	0	0	1	2	1	1	1	1	2	2	1	2	1	1	1	2	1	1	2	1	2	2	2	1	3	2	2	2	1	2	2	3	2	2	2	3	3	2	2	0	0	0	0	0	0	0	0	0	0
14d	1	2	3	3	3	3	2	2	3	2	1	2	3	3	0	2	3	2	3	3	3	4	3	3	4	4	4	4	3	4	3	4	4	3	4	3	4	5	4	4	0	0	0	0	0	0	0	0	0
21d	5	4	4	4	4	4	2	4	4	4	3	4	4	3	4	3	4	4	4	4	6	5	6	6	5	5	5	6	5	5	6	5	5	6	5	6	5	6	5	5	0	0	0	0	0	0	0	0	0
28d	3	3	4	4	3	4	3	4	4	4	3	3	3	3	4	3	4	4	3	4	6	5	6	3	4	5	5	5	6	4	4	3	6	4	6	4	5	4	5	4	0	0	0	0	0	0	0	0	0
3d	4	6	3	4	4	3	5	4	3	5											6	6	5	7	6	7	5	6	4	6											3	3	4	3	4	3	2	3	6
5d	7	6	9	7	7	8	9	7	8	6											8	8	7	8	8	8	7	8	8	8											7	5	5	8	5	6	7	5	6
7d	7	7	8	8	7	8	8	7	8	6											8	8	7	8	8	8	9	8	7	8											5	3	4	4	6	6	4	5	3
[truncated: 11 more columns]

## Sheet: SIC10 HI
	H9 vaccine	H9 vaccine	H9 vaccine	H9 vaccine	H9 vaccine	H9 vaccine	H9 vaccine	H9 vaccine	H9 vaccine	H9 vaccine	H9 vaccine	H9 vaccine	H9 vaccine	H9 vaccine	H9 vaccine	H9 vaccine	H9 vaccine	H9 vaccine	H9 vaccine	H9 vaccine	H9-PIC vaccine	H9-PIC vaccine	H9-PIC vaccine	H9-PIC vaccine	H9-PIC vaccine	H9-PIC vaccine	H9-PIC vaccine	H9-PIC vaccine	H9-PIC vaccine	H9-PIC vaccine	H9-PIC vaccine	H9-PIC vaccine	H9-PIC vaccine	H9-PIC vaccine	H9-PIC vaccine	H9-PIC vaccine	H9-PIC vaccine	H9-PIC vaccine	H9-PIC vaccine	H9-PIC vaccine	Negative control	Negative control	Negative control	Negative control	Negative control	Negative control	Negative control	Negative control	Negative control
7d	3	3	3	2	3	3	2	2	2	2	3	2	3	3	2	3	3	3	2	3	4	3	3	4	4	4	3	4	3	4	3	3	4	4	3	4	4	4	4	5	0	0	0	0	0	0	0	0	0
14d	4	5	4	4	4	4	5	4	4	4	4	4	3	3	6	4	4	3	4	4	5	5	6	5	4	5	5	6	5	5	5	6	5	5	5	4	5	4	5	5	0	0	0	0	0	0	0	0	0
21d	5	5	6	4	5	5	3	5	5	6	5	6	5	4	5	6	6	5	6	6	7	7	7	7	6	7	6	7	7	7	7	6	7	7	7	7	7	7	7	7	1	0	0	1	0	0	0	0	0
28d	4	3	4	4	4	3	4	5	3	4	3	3	3	4	4	5	5	4	4	3	6	7	7	7	7	7	6	7	7	6	6	6	7	7	5	7	7	6	7	7	1	0	0	1	0	0	1	0	0
3d	6	4	5	5	5	5	6	4	5	4											6	7	8	7	8	7	8	7	6	7											2	1	2	2	3	3	2	2	1
5d	7	9	6	6	6	8	6	7	8	7											8	8	7	8	9	8	9	8	8	7											3	5	4	4	3	3	2	3	4
7d	7	6	6	7	7	6	6	7	7	7											7	6	7	8	7	8	7	7	8	8											3	2	4	3	3	3	2	3	5
[truncated: 11 more columns]

## Sheet: SIC12 HI
	H9 vaccine	H9 vaccine	H9 vaccine	H9 vaccine	H9 vaccine	H9 vaccine	H9 vaccine	H9 vaccine	H9 vaccine	H9 vaccine	H9 vaccine	H9 vaccine	H9 vaccine	H9 vaccine	H9 vaccine	H9 vaccine	H9 vaccine	H9 vaccine	H9 vaccine	H9 vaccine	H9-PIC vaccine	H9-PIC vaccine	H9-PIC vaccine	H9-PIC vaccine	H9-PIC vaccine	H9-PIC vaccine	H9-PIC vaccine	H9-PIC vaccine	H9-PIC vaccine	H9-PIC vaccine	H9-PIC vaccine	H9-PIC vaccine	H9-PIC vaccine	H9-PIC vaccine	H9-PIC vaccine	H9-PIC vaccine	H9-PIC vaccine	H9-PIC vaccine	H9-PIC vaccine	H9-PIC vaccine	Negative control	Negative control	Negative control	Negative control	Negative control	Negative control	Negative control	Negative control	Negative control
7d	3	4	3	3	4	4	3	3	3	4	3	4	3	3	3	4	4	4	3	4	7	7	5	7	7	7	7	7	7	7	7	6	7	7	7	7	5	7	7	7	0	0	0	0	0	0	0	0	0
14d	5	5	5	5	4	4	4	4	4	4	4	4	4	4	4	5	4	4	5	4	9	9	9	9	9	8	9	8	8	9	8	8	8	8	8	8	9	8	9	9	0	0	0	0	0	0	0	0	0
21d	7	7	5	7	7	7	7	7	4	7	7	7	5	7	6	7	5	7	7	6	10	10	10	10	10	10	10	10	9	9	10	10	9	10	9	10	9	10	10	10	1	0	0	0	1	0	1	0	0
28d	4	5	4	5	4	5	4	4	5	5	4	5	5	4	5	5	5	4	4	4	9	9	9	9	9	9	9	9	9	8	8	8	9	9	8	9	9	8	9	8	0	1	0	0	1	0	1	0	0
3d	6	6	5	6	5	6	6	6	5	7											9	9	9	9	8	10	9	9	9	9											3	2	3	4	3	3	2	3	3
5d	7	6	9	6	7	6	6	8	7	6											10	9	10	9	9	10	9	9	11	9											5	4	5	3	5	4	6	6	5
7d	7	8	7	6	5	7	5	6	7	7											10	9	10	9	9	9	9	10	9	9											4	6	5	4	4	3	5	4	3
[truncated: 11 more columns]
