# Supplementary material for: Evaluation of the Protective Efficacy of Poly I:C as an Adjuvant for H9N2 Subtype Avian Influenza Inactivated Vaccine and Its Mechanism of Action in Ducks
Source: PLoS One. 2017 Jan 30;12(1):e0170681. doi: 10.1371/journal.pone.0170681 (PMC5279746; doi:10.1371/journal.pone.0170681)
Supplement: S2 File — (XLSX) [file pone.0170681.s002.xlsx]

## Sheet: IFN-α
	H9-PIC vaccine	H9-PIC vaccine	H9-PIC vaccine	H9 vaccine	H9 vaccine	H9 vaccine
7 dpv	7.78	8.19	6.5	3.59	3.05	3.5
14 dpv	14.32	15.02	14.09	9.25	9.66	9.03
28 dpv	4.03	3.5	4.2	4.86	5.33	4.51

## Sheet: IFN-γ
	H9-PIC vaccine	H9-PIC vaccine	H9-PIC vaccine	H9 vaccine	H9 vaccine	H9 vaccine
7 dpv	1.11	1.83	1.97	0.57	0.62	0.58
14 dpv	5.86	6	6.22	2.48	3.48	4.41
28 dpv	2.28	2.3	2.2	1.44	1.4	1.5

## Sheet: IL-2
	H9-PIC vaccine	H9-PIC vaccine	H9-PIC vaccine	H9 vaccine	H9 vaccine	H9 vaccine
7 dpv	2.93	3	3.4	1.55	1.4	1.7
14 dpv	8	8.1	8	2.81	2.9	3.5
28 dpv	1.78	2.06	1.99	1.95	2.08	1.62

## Sheet: IL-6
	H9-PIC vaccine	H9-PIC vaccine	H9-PIC vaccine	H9 vaccine	H9 vaccine	H9 vaccine
7 dpv	1.43	1.6	1.3	0.58	0.6	0.8
14 dpv	5.24	4	4.6	1.29	2	1.8
28 dpv	3.43	4.02	3.11	1.11	1.32	0.63

## Sheet: MHC-I
	H9-PIC vaccine	H9-PIC vaccine	H9-PIC vaccine	H9 vaccine	H9 vaccine	H9 vaccine
7 dpv	1.03	1.47	1.83	1.12	1.19	1.3
14 dpv	2.01	1.5	2.09	0.97	0.76	1.05
28 dpv	0.92	1.04	0.77	2.11	1.52	0.8

## Sheet: MHC-II
	H9-PIC vaccine	H9-PIC vaccine	H9-PIC vaccine	H9 vaccine	H9 vaccine	H9 vaccine
7 dpv	7.78	8.19	6.5	3.59	3.05	3.5
14 dpv	14.32	15.02	14.09	9.25	9.66	9.03
28 dpv	4.03	3.5	4.2	4.86	5.33	4.51

## Sheet: CD4
	H9-PIC vaccine	H9-PIC vaccine	H9-PIC vaccine	H9 vaccine	H9 vaccine	H9 vaccine
7 dpv	7.16	6.12	8.5	2.6	3	2.5
14 dpv	2.28	4	2.7	1.78	1.88	1.5
28 dpv	1.31	1.01	2.021	1.43	1.81	2.23

## Sheet: CD8
	H9-PIC vaccine	H9-PIC vaccine	H9-PIC vaccine	H9 vaccine	H9 vaccine	H9 vaccine
7 dpv	2.79	2.96	3.97	1.37	1.5	1.33
14 dpv	2.44	3.06	3.26	1.39	1.41	1.56
28 dpv	1.44	1.5	2.01	1.08	1.33	1.02
